# Supplementary material for: A multi-plex protein expression system for production of complex enzyme formulations in Trichoderma reesei
Source: J Ind Microbiol Biotechnol. 2022 Dec 13;49(6):kuac027. doi: 10.1093/jimb/kuac027 (PMC9923369; doi:10.1093/jimb/kuac027)
Supplement: kuac027_Supplemental_Files [file kuac027_supplemental_files.zip]

Archive with 4 entries (4 files):
- Supplementary Figure S1.docx
- Supplementary Figure S2.docx
- Supplementary Figure S3.docx
- Supplementary Table S1.docx
